# Supplementary material for: Morphological, lytic, and genetic characteristics of three Brucella phages isolated from Inner Mongolia Autonomous Region
Source: Front Microbiol. 2025 Apr 30;16:1550801. doi: 10.3389/fmicb.2025.1550801 (PMC12075418; doi:10.3389/fmicb.2025.1550801)
Supplement: Supplementary file 3 [file Data_Sheet_3.xlsx]

## Sheet: Sheet1
TABLE S3 Background information of Brucella strains used in this study
Strain name/number	Strains	Biotype	Source	Separation date	Classification	Host	Acriflavine hydrochloride	Rough serum
544A	B. abortus	1	Soviet Union	1957	Reference strain	Cattle	-	-
63031	B. abortus	1	Sichuan Province, China	1963	Wild strain	Human	-	-
73013	B. abortus	1	Xinjiang Uygur Autonomous Region, China	1973	Wild strain	Human	-	-
57002	B. abortus	3	Beijing, China	1953	Wild strain	/	-	-
2011053	B. abortus	3	Hebei Province, China	2011	Wild strain	/	-	-
2013318	B. abortus	3	Xinjiang Uygur Autonomous Region, China	2013	Wild strain	/	-	-
2009011	B. abortus	3∕6	Gansu Province, China	2009	Wild strain	Cattle	-	-
2013368	B. abortus	3∕6	Guangdong Province, China	2013	Wild strain	/	-	-
80450	B. abortus	6	Tibet Autonomous Region, China	1980	Wild strain	/	-	-
2010083	B. abortus	/	Heilongjiang province, China	2010	Wild strain	Cattle	-	-
S19	B. abortus	/	China National Institute for the Control of Pharmaceutical and Biological Products	1955	Vaccine strain	/	-	-
79113	B. suis	1	Ningxia Hui Autonomous Region, China	1979	Wild strain	Human	-	-
80443	B. suis	1	Tibet Autonomous Region, China	1980	Wild strain	Sheep	-	-
82001	B. suis	1	Shanxi Province, China	1982	Wild strain	Human	-	-
86028	B. suis	1	Hunan Province, China	1986	Wild strain	Pig	-	-
2017089	B. suis	1	Jiangxi Province, China	2017	Wild strain	/	-	-
S1330	B. suis	1	WOAH Reference Laboratory for Brucellosis, UK	1957	Reference strain	/	-	-
2009057	B. suis	3	Hainan Province, China	2009	Wild strain	Human	-	-
62003	B. suis	3	Guangxi Zhuang Autonomous Region, China	1962	Wild strain	Pig	-	-
64002	B. suis	3	Guangxi Zhuang Autonomous Region, China	1963	Wild strain	Human	-	-
2017114	B. suis	3	Hainan Province, China	2017	Wild strain	/	-	-
87060	B. canis		Anhui Province, China	1987	Wild strain	Dog	+	+
86014	B. canis		Xinjiang Uygur Autonomous Region, China	1986	Wild strain	Dog	+	+
89003	B. canis		Hebei Province, China	1989	Wild strain	Dog	+	+
2011034	B. canis		Liaoning Province, China	2011	Wild strain	Dog	+	+
2011035	B. canis		Beijing, China	2011	Wild strain	Dog	+	+
2011036	B. canis		Beijing, China	2011	Wild strain	Dog	+	+
2011037	B. canis		Beijing, China	2011	Wild strain	Dog	+	+
2011038	B. canis		Beijing, China	2011	Wild strain	Dog	+	+
2011039	B. canis		Beijing, China	2011	Wild strain	Dog	+	+
2011040	B. canis		Beijing, China	2011	Wild strain	Dog	+	+
2007002	B. canis		/	2007	Wild strain	/	+	+
RM6/66	B. canis		China National Institute for the Control of Pharmaceutical and Biological Products	/	Reference strain	/	+	+
2013314	B. canis		Inner Mongolia Autonomous Region, China	2013	Wild strain	/	+	+
2013363	B. melitensis	1	Guangdong Province, China	2013	Wild strain	/	-	-
2012099	B. melitensis	1	Xinjiang Uygur Autonomous Region, China	2012	Wild strain	Human	-	-
2012035	B. melitensis	1	Zhejiang Province, China	2012	Wild strain	Human	-	-
2012039	B. melitensis	1	Heilongjiang province, China	2012	Wild strain	Human	-	-
Isfahan	B. melitensis	1	WOAH Reference Laboratory for Brucellosis, UK	2015	Proliferating phage strain	/	-	-
2016337	B. melitensis	1	Inner Mongolia Autonomous Region, China	2016	Wild strain	Human	-	-
2017010	B. melitensis	1	/	2017	Wild strain	/	-	-
2014100	B. melitensis	1	Hebei Province, China	2014	Wild strain	Human	+	+
2015220	B. melitensis	1	Shanxi Province, China	2015	Wild strain	/	+	+
2016053	B. melitensis	1	Liaoning Province, China	2016	Wild strain	Human	+	+
2012047	B. melitensis	2	Heilongjiang province, China	2012	Wild strain	Human	+	+
2015245	B. melitensis	2	/	2015	Wild strain	/	-	-
2010013	B. melitensis	3	Shanxi Province, China	2010	Wild strain	Human	-	-
2010046	B. melitensis	3	Guangdong Province, China	2010	Wild strain	Human	-	-
2011029	B. melitensis	3	Liaoning Province, China	2011	Wild strain	Human	-	-
2011060	B. melitensis	3	Jilin Province, China	2011	Wild strain	Human	-	-
2012001	B. melitensis	3	Beijing, China	2012	Wild strain	Human	-	-
2012061	B. melitensis	3	Yunnan Province, China	2012	Wild strain	Human	-	-
2013023	B. melitensis	3	Heilongjiang province, China	2013	Wild strain	Human	-	-
2013030	B. melitensis	3	Shandong Province, China	2013	Wild strain	Human	-	-
2013157	B. melitensis	3	Guangxi Zhuang Autonomous Region, China	2013	Wild strain	Human	-	-
2014007	B. melitensis	3	Yunnan Province, China	2014	Wild strain	Human	-	-
2014053	B. melitensis	3	Ningxia Hui Autonomous Region, China	2014	Wild strain	Human	-	-
2014151	B. melitensis	3	Shaanxi, China	2014	Wild strain	Human	-	-
2016208	B. melitensis	3	Xinjiang Uygur Autonomous Region, China	2016	Wild strain	Human	-	-
2017109	B. melitensis	3		2017	Wild strain	/	-	-
2017128	B. melitensis	3		2017	Wild strain	/	-	-
2011119	B. melitensis	3	Shandong Province, China	2011	Wild strain	Human	+	+
2011166	B. melitensis	3	Chongqing, China	2011	Wild strain	Human	+	+
2012058	B. melitensis	3	Jiangsu Province, China	2012	Wild strain	Human	+	+
2014039	B. melitensis	/	Ningxia Hui Autonomous Region, China	2014	Wild strain	Human	+	+
B115	B. melitensis	/	China National Institute for the Control of Pharmaceutical and Biological Products		Reference strain	/	+	+
2010075	B. melitensis	/	Guangdong Province, China	2010	Wild strain	Human	-	-
2014113	B. melitensis	/	Hebei Province, China	2014	Wild strain	Human	+	+
2015216	B. melitensis	/	Shanxi Province, China	2015	Wild strain	/	+	+
2016026	B. melitensis	/	Liaoning Province, China	2106	Wild strain	Human	+	+
2017093	B. melitensis	/	Shanxi Province, China	2017	Wild strain	/	+	+
/：unknown
